# Supplementary material for: Comparative analysis of plant genomes allows the definition of the "Phytolongins": a novel non-SNARE longin domain protein family
Source: BMC Genomics. 2009 Nov 4;10:510. doi: 10.1186/1471-2164-10-510 (PMC2779197; doi:10.1186/1471-2164-10-510)
Supplement: Additional file 1 — Table S1. Accession numbers and names of all sequences identified in our comparative genomic searches and used in phylogenetic analyses. [file 1471-2164-10-510-S1.xls]

## Sheet: Foglio1
ORGANISM	NAME IN THE TREE	ACCESSION NUMBER	ABBREVIATION
TETRAHYMENA THERMOPHILA	Tetrahymena thermophila Ykt6a	gi|118398488|ref|XP_001031572.1	TtY6A
	Tetrahymena thermophila Ykt6b	gi|118345998|ref|XP_976828.1	TtY6B
	Tetrahymena thermophila Ykt6c	gi|118376192|ref|XP_001021278.1	TtY6C
	Tetrahymena thermophila Sec22b	gi|146181401|ref|XP_001022669.2	TtS22b
	Tetrahymena thermophila VAMP7a	gi|118372118|ref|XP_001019256.1	TtV7A
	Tetrahymena thermophila VAMP7b	gi|118350294|ref|XP_001008428.1	TtV7B
	Tetrahymena thermophila VAMP7c	gi|118363280|ref|XP_001014874.1	TtV7C
	Tetrahymena thermophila VAMP7d	gi|118363350|ref|XP_001014686.1	TtV7D
TRYPANOSOMA BRUCEI	Trypanosoma brucei Ykt6	gi|71746018|ref|XP_827603.1	TbY6
	Trypanosoma brucei Sec22ba	gi|71748790|ref|XP_823450.1	TbS22bA
	Trypanosoma brucei Sec22bb	gi|71749294|ref|XP_827986.1	TbS22bB
	Trypanosoma brucei VAMP7a	gi|84043790|ref|XP_951685.1	TbV7A
	Trypanosoma brucei VAMP7b	gi|72389462|ref|XP_845026.1	TbV7B
	Trypanosoma brucei VAMP7c	gi|71746564|ref|XP_822337.1	TbV7C
GALDIERIA SULPHURARIA	Galdieria sulphuraria Ykt6	Ykt6_Gs (Contig06204)	GsY6
	Galdieria sulphuraria Sec22b	Sec22_Gs (Contig09803)	GsS22b
	Galdieria sulphuraria VAMP7	VAMP7_Gs (Contig09301)	GsV7
THALASSIOSIRA PSEUDONANA	Thalassiosira pseudonana Ykt6	jgi|Thaps3|9617	TpY6
	Thalassiosira pseudonana Sec22b	jgi|Thaps3|30919	TpS22b
	Thalassiosira pseudonana VAMP7a	jgi|Thaps3|803	TpV7A
	Thalassiosira pseudonana VAMP7b	jgi|Thaps3|263074	TpV7B
DICTYOSTELIUM DISCOIDEUM	Dictyostelium discoideum Ykt6	XP_635162.1 GI:66802580	DdY6
	Dictyostelium discoideum VAMP7a	Q86AQ7	DdV7A
	Dictyostelium discoideum VAMP7b	gi|66811540 XP_639950.1	DdV7B
HOMO SAPIENS	Homo sapiens Ykt6	O15498	HsY6
	Homo sapiens Sec22b	O75396	HsS22b
NEMATOSTELLA VECTENSIS	Nematostella vectensis Ykt6	jgi|Nemve1|236106	NvY6
	Nematostella vectensis Sec22b	jgi|Nemve1|165401	NvS22b
	Nematostella vectensis VAMP7b	jgi|Nemve1|183227	NvV7B
DROSOPHILA MELANOGASTER	Drosophila melanogaster Sec22b	gi:18921099 NP_569863.1	DmS22b
SACCHAROMYCES CEREVISIAE	Saccharomyces cerevisiae Ykt6	P36015	ScY6
	Saccharomyces cerevisiae Sec22b	P22214	ScS22b
	Saccharomyces cerevisiae Nyv1	NYV1 Q12255	ScNYV1
MONOSIGA BREVICOLLIS	Monosiga brevicollis Ykt6	jgi|Monbr1|27157	MbY6
	Monosiga brevicollis Sec22b	jgi|Monbr1|37661	MbS22b
	Monosiga brevicollis VAMP7a	jgi|Monbr1|37114	MbV7A
	Monosiga brevicollis VAMP7b	jgi|Monbr1|18392	MbV7B
CHLAMYDOMONAS REINHARDTII	Chlamydomonas reinhardtii Ykt6	jgi|Chlre3|138618	CrY6
	Chlamydomonas reinhardtii Sec22b	jgi|Chlre3|57076	CrS22b
	Chlamydomonas reinhardtii VAMP7b	jgi|Chlre3|101071	CrV7B
	Chlamydomonas reinhardtii VAMP7c	jgi|Chlre3|128777	CrV7C
	Chlamydomonas reinhardtii VAMP7d	jgi|Chlre3|136188	CrV7D
	Chlamydomonas reinhardtii VAMP7e	jgi|Chlre3|128709	CrV7E
VOLVOX CARTERI	Volvox carteri Ykt6	jgi|Volca1|75062	VcY6
	Volvox carteri Sec22b	jgi|Volca1|80612	VcS22b
	Volvox carteri VAMP7a	jgi|Volca1|54976	VcV7A
	Volvox carteri VAMP7b	jgi|Volca1|70298	VcV7B
	Volvox carteri VAMP7c	jgi|Volca1|78158	VcV7C
	Volvox carteri VAMP7d	jgi|Volca1|70315	VcV7D
OSTREOCOCCUS TAURI	Ostreococcus tauri Ykt6	jgi|Ostta4|15754	OtY6
	Ostreococcus tauri Sec22b	jgi|Ostta4|21356	OtS22b
	Ostreococcus tauri VAMP7	jgi|Ostta4|28422	OtV7
PHYSCOMITRELLA PATENS	Physcomitrella patens Ykt6	jgi|Phypa1_1|220522	PpY6
	Physcomitrella patens Sec22b	jgi|Phypa1_1|211929	PpS22b
	Physcomitrella patens VAMP71a	jgi|Phypa1_1|215490	PpV7A
	Physcomitrella patens VAMP71b	jgi|Phypa1_1|222357	PpV7B
	Physcomitrella patens VAMP71c	jgi|Phypa1_1|124862	PpV7C
	Physcomitrella patens VAMP72a	jgi|Phypa1_1|221830	PpV7D
	Physcomitrella patens VAMP72b	jgi|Phypa1_1|109092	PpV7E
	Physcomitrella patens VAMP72c	jgi|Phypa1_1|196549	PpV7F
	Physcomitrella patens VAMP72d	jgi|Phypa1_1|211184	PpV7G
	Physcomitrella patens VAMP72e	jgi|Phypa1_1|222154	PpV7H
	Physcomitrella patens Phytolongin.a	jgi|Phypa1_1|174870	PpPhylA
	Physcomitrella patens Phytolongin.b	jgi|Phypa1_1|153129	PpPhylB
	Physcomitrella patens Phytolongin.c	jgi|Phypa1_1|141912	PpVYSP/PpPhylC
PINUS TAEDA	Pinus taeda Ykt6	DR058213	ptY6
	Pinus taeda Sec22b	CF673179	PtS22b
	Pinus taeda VAMP71	CO171768/ CO159790/ CO171714/ CX646213	PtV7
	Pinus taeda Phytolongin 1	DT631151/DR682509/DR179496	PtPhytoL1
	Pinus taeda Phytolongin 2	DT635673/DR689978	PtPhytoL2
	Pinus taeda Phytolongin 3	DT635997/DR690039	PtPhytoL3
ORYZA SATIVA	Oryza sativa Ykt6	gi:115441251 NP_001044905.1	OsY6
	Oryza sativa Sec22b	gi:28269424 AAO37967.1	OsS22b
	Oryza sativa VAMP71a	Q9LWK1	OsV711
	Oryza sativa VAMP72a	Q69WS1	OsV725
	Oryza sativa Phytolongin/Phytolongin A	gI:115474443 NP_001060818.1	OsPhyl/OsPhylA
	Oryza sativa Phytolongin B	NP_001044970	OsPhylB
	Oryza sativa Phytolongin C	NP_001042527	OsPhylC
VITIS VINIFERA	Vitis vinifera Ykt6	TrEMBL A5BHS0	VvY6
	Vitis vinifera Sec22b	TrEMBL A5AZI9	VvS22b
	Vitis vinifera VAMP71a	CF604206/ CF608337/ CF608678/CB007473/CB009332/CB969989/CB970069/CD712049/CD711477/CF372956/CO818374/CD801108/CB915283/CB914555/CB979159/CB979090/CB920739	VvV711
	Vitis vinifera VAMP71b	CF203453/CF207043	VvV714
	Vitis vinifera VAMP72a	CB974113/CB009359/CB911677/CB974175/CD711826/CB978762/CB978691/CF518046/CF517424/CF518982	VvV725
	Vitis vinifera Phytolongin 1	GSVIVP00031988001	VVPhytoL1
	Vitis vinifera Phytolongin 2	GSVIVP00037250001	VVPhytoL2
POPULUS TRICHOCARPA	Populus trichocarpa Ykt6	eugene3.00061259	PotY6
	Populus trichocarpa Sec22bb	eugene3.00121111	PotVYSP
	Populus trichocarpa Sec22b	estExt_fgenesh4_pm.C_LG_III0135	PotS22b
	Populus trichocarpa VAMP71a	estExt_Genewise1_v1.C_LG_XVIII1645	PotV7A
	Populus trichocarpa VAMP71b	eugene3.00181126	PotV7B
	Populus trichocarpa VAMP71c	grail3.0128002701	PotV7C
	Populus trichocarpa VAMP72a	estExt_fgenesh4_pm.C_LG_III0602	PotV7D
	Populus trichocarpa VAMP72b	eugene3.00002461	PotV7E
	Populus trichocarpa VAMP72c	estExt_Genewise1_v1.C_2000046	PotV7F
	Populus trichocarpa VAMP72d	estExt_fgenesh4_pg.C_LG_VIII0160	PotV7G
	Populus trichocarpa VAMP72e	eugene3.01320059	PotV7H
	Populus trichocarpa Phytolongin.a	XP_002319325	PotPhylA
	Populus trichocarpa Phytolongin.b	XP_002321995	PotPhylB
	Populus trichocarpa Phytolongin.c	XP_002304221	PotPhylC
	Populus trichocarpa Phytolongin.d	LG_XII|2041773|2042564	PotPhylD
ARABIDOPIS THALIANA	Arabidopsis thaliana Ykt61	YKT61 Q9ZRD6	AtY61
	Arabidopsis thaliana Ykt62	YKT62 Q9LVM9	AtY62
	Arabidopsis thaliana Sec22b	Q94AU2	AtVS22b
	Arabidopsis thaliana VAMP711	VAMP711 O49377	AtV711
	Arabidopsis thaliana VAMP712	VAMP712 Q9SIQ9	AtV712
	Arabidopsis thaliana VAMP713	VAMP713 Q9LFP1	AtV713
	Arabidopsis thaliana VAMP714	VAMP714 Q9FMR5	AtV714
	Arabidopsis thaliana VAMP721	VAMP721 Q9ZTW3	AtV721
	Arabidopsis thaliana VAMP722	VAMP722 P47192	AtV722
	Arabidopsis thaliana VAMP723	VAMP723 Q8VY69	AtV723
	Arabidopsis thaliana VAMP724	VAMP724 O23429	AtV724
	Arabidopsis thaliana VAMP725	VAMP725 O48850	AtV725
	Arabidopsis thaliana VAMP726	VAMP726 Q9MAS5	AtV726
	Arabidopsis thaliana VAMP727	VAMP727 Q9M376	AtV727
	Arabidopsis thaliana Phytolongin.a	Q9SN26	AtPhylA
	Arabidopsis thaliana Phytolongin.b	Q84WF5	AtPhylB
	Arabidopsis thaliana Phytolongin.c	Q9STP2	AtPhylC
	Arabidopsis thaliana Phytolongin.d	Q84VZ3	AtPhylD
SORGHUM BICOLOR	Sorghum bicolor Phytolongin 1	estExt_fgenesh1_pg.C_chr_70108	SBPhytoL1
	Sorghum bicolor Phytolongin 2	Sb03g041520	SBPhytoL2
	Sorghum bicolor Phytolongin 3	Sb03g000540	SBPhytoL3
	Sorghum bicolor Vamp72	estExt_fgenesh1_kg.C_chr_70161	SBVamp72
	Sorghum bicolor Vamp71	estExt_Genewise1.C_chr_100946	SBVamp71
SELAGINELLA MOELLENDORFFII	Selaginella moellendorffii Phytolongin 1	fgenesh2_pg.C_scaffold_24000251	SMPhytoL1
