# Supplementary material for: Comparative analysis of plant genomes allows the definition of the "Phytolongins": a novel non-SNARE longin domain protein family
Source: BMC Genomics. 2009 Nov 4;10:510. doi: 10.1186/1471-2164-10-510 (PMC2779197; doi:10.1186/1471-2164-10-510)
Supplement: Additional file 6 — Table S3. Characteristics of datasets used in phylogenetic analysis. Datasets are listed by name, number of taxa, number of amino acid positions, the model of sequence evolution deduced by Prot-test and the figure in the paper in which the results are illustrated. [file 1471-2164-10-510-S6.xls]

## Sheet: Sheet1
Dataset	Taxa	Positions	Model	Figure
R1SNO2	111	175	WAG+G	Figure S2
R3SNO2	82	171	WAG+G	Figure 6
PhytoED.R9	40	155	JTT+G	Figure 7
PhytoED.R4	29	149	JTT+G	Figure S3
